# Supplementary material for: Synthesis and Structural Characterization of Oligo(carbonate diol)s and Oligo(urethane-carbonate diol)s via a Transesterification–Polycondensation Route
Source: Materials (Basel). 2026 Jan 22;19(2):434. doi: 10.3390/ma19020434 (PMC12842935; doi:10.3390/ma19020434)
Supplement: Supplementary file 1 [file materials-19-00434-s001.zip]

Archive with 1 entries (1 files):
- materials-4079631-supplementary.docx
